# Supplementary material for: Development of a Machine Learning Model to Predict Non-Durable Response to Anti-TNF Therapy in Crohn’s Disease Using Transcriptome Imputed from Genotypes
Source: J Pers Med. 2022 Jun 9;12(6):947. doi: 10.3390/jpm12060947 (PMC9224874; doi:10.3390/jpm12060947)
Supplement: Supplementary file 1 [file jpm-12-00947-s001.zip]

Archive with 2 entries (2 files):
- Supple Figures S1¿CS6 .pdf
- Supple Tables S1¿CS4 .pdf
